# Supplementary material for: Coevolution between Male and Female Genitalia in the Drosophila melanogaster Species Subgroup
Source: PLoS One. 2013 Feb 25;8(2):e57158. doi: 10.1371/journal.pone.0057158 (PMC3581563; doi:10.1371/journal.pone.0057158)
Supplement: File S1 — A nexus file describing male and female genital characters distribution in the nine species of the Drosophila melanogaster species subgroup. (NEX) [file pone.0057158.s001.nex]

#NEXUS

BEGIN TAXA;
	TITLE Taxa;
	DIMENSIONS NTAX=9;
	TAXLABELS
		melanogaster simulans sechellia mauritiana yakuba santomea teissieri orena erecta 
	;

END;


BEGIN CHARACTERS;
	TITLE  Character_Matrix;
	DIMENSIONS  NCHAR=13;
	FORMAT DATATYPE = STANDARD GAP = - MISSING = ? SYMBOLS = "  0 1";
	CHARSTATELABELS 
		1 Male_lobe_large, 2 Male_lobe_small, 3 Male_spurs, 4 Male_hook, 5 Male_saw, 6 Male_cercal_teeth, 7 Female_pouch, 8 Female_furrow, 9 Female_vulval_shield, 10 Female_uteral_shield, 11 Female_vaginal_shield, 12 Male_lobe, 13 Female_pockets ; 
	MATRIX
	melanogaster  1000001000011
	simulans      1000001000011
	sechellia     1000001000011
	mauritiana    1000000000010
	yakuba        0110000100011
	santomea      0100000000010
	teissieri     0110010100111
	orena         0001000010000
	erecta        0000100001000

;

END;
BEGIN TREES;
	Title Trees;
	LINK Taxa = Taxa;
	TRANSLATE
		1 melanogaster,
		2 simulans,
		3 sechellia,
		4 mauritiana,
		5 yakuba,
		6 santomea,
		7 teissieri,
		8 orena,
		9 erecta;
	TREE 'DEFAULT ARBITRARY TREE+' = ((1,((3,2),4)),(((5,6),7),(8,9)));

END;


BEGIN ASSUMPTIONS;
TYPESET * UNTITLED  (CHARACTERS = Character_Matrix)  =  unord:  1 -  13;

END;

BEGIN MESQUITECHARMODELS;
ProbModelSet * UNTITLED  (CHARACTERS = Character_Matrix)  =  'Mk1 (est.)':  1 -  13;
END;
